# Supplementary material for: Effects of Active Paper Sheets on the Quality of Cherry Tomatoes and Kale During Storage
Source: Foods. 2025 Dec 9;14(24):4225. doi: 10.3390/foods14244225 (PMC12733043; doi:10.3390/foods14244225)
Supplement: Supplementary file 1 [file foods-14-04225-s001.zip]

Archive with 5 entries (5 files):
- Supplementary Material Figure S2.png
- CAPTIONS - Supplementary Material.pdf
- Supplementary Material Table S1.pdf
- Supplementary Material Table S2.pdf
- Supplementary Material Figure S1.png
